# Supplementary material for: Comparing Viral Vectors and Fate Mapping Approaches for Astrocyte-to-Neuron Reprogramming in the Injured Mouse Cerebral Cortex
Source: Cells. 2024 Aug 23;13(17):1408. doi: 10.3390/cells13171408 (PMC11394536; doi:10.3390/cells13171408)
Supplement: Supplementary file 1 [file cells-13-01408-s001.zip]

Archive with 1 entries (1 files):
- cells-3161358-supplementary.pdf
